# Supplementary material for: Multicomponent Hosomi–Sakurai Reaction on Isosorbide Derivatives
Source: Molecules. 2026 Jun 18;31(12):2155. doi: 10.3390/molecules31122155 (PMC13305661; doi:10.3390/molecules31122155)
Supplement: Supplementary file 1 [file molecules-31-02155-s001.zip]

Archive with 1 entries (1 files):
- molecules-4359281-supplementary.pdf
